# Supplementary material for: mRNA extracted from frozen buffy coat samples stored long term in tubes with no RNA preservative shows promise for downstream sequencing analyses
Source: PLoS One. 2025 Mar 19;20(3):e0318834. doi: 10.1371/journal.pone.0318834 (PMC11922291; doi:10.1371/journal.pone.0318834)
Supplement: S1 Table — RIN values were measured using the Eukaryote Total RNA Pico assay on the Agilent 2100 Bioanalyzer (Agilent Technologies). RNA yield is based on a sample eluate of 35 µ L. RNA concentration was measured using Qubit BR RNA assay (ThermoFisher Scientific) and measurements below the detection range (1 – 1000 ng/ µ L) were set as 0. For the four samples where core A and B were pooled before RNA sequencing, a new RIN value was measured on the pooled sample. (XLSX) [file pone.0318834.s001.xlsx]

## Sheet: Poly-A
HGNC symbol	Regulated
MPO	down
ZFX	up
KDM5D	down
MCOLN3	up
DDX3Y	down
ZFY	down
SMC1A	up
TXLNG	up
PRKY	down
RP1-37E16.12	down
PIM2	up
RGCC	up
MSLN	down
ACSBG1	up
NCS1	up
ANKRD26	up
ABCC3	up
USP9Y	down
UXS1	up
PLCL1	up
HPCAL4	up
RCAN3	up
IFT81	up
DNAH8	down
ABCC4	up
SEPT6	up
KDM5C	up
RPS4Y1	down
HDHD1	up
EIF2S3	up
TXLNGY	down
PPARG	down
REG4	up
SERPINE2	up
FAM13A	up
COL6A2	down
TRIM7	down
KDM6A	up
ENDOD1	up
TMEM56	up
TMSB4Y	down
DBI	down
MICU3	up
TSPAN18	up
PKN3	down
RECQL4	down
SLC25A34	down
MEGF6	down
ICOS	up
CXCL5	up
INTS1	down
NLGN4Y	down
DACT1	up
TPM4	up
AXIN2	up
ZRSR2	up
BCL2	up
AZU1	down
PDP2	up
EIF1AX	up
TDRD12	up
LPL	down
B3GNT4	up
TTTY14	down
BEND2	up
POLR2L	down
GIPC3	up
RTKN2	up
EFHC2	up
UTY	down
PRKX	up
MAP7D2	up
CXorf38	up
ERCC6L	up
RPS4X	up
EIF1AY	down
RASGEF1A	down
RBM20	up
RP11-706O15.1	up
TRBV23-1	up
DDX3X	up
BCORP1	down
RP11-441O15.3	up
INE1	up
MTND2P28	down
TTTY10	down
XIST	up
LINC00278	down
FAM224A	down
TTTY15	down
KRTAP5-AS1	down
DEFA3	down
ANOS2P	down
CTD-2227I18.1	up
RP11-153M7.3	down
RP11-333A23.4	down
AP002884.2	up
RP11-291B21.2	up
RP11-424G14.1	down
MRC1	up
RP11-576C2.1	down
TSIX	up
DGKK	down
RP11-414C23.1	down
RPS4Y2	down

## Sheet: Ribo-Zero
HGNC symbol	Regulated
CD99	down
ZFX	up
KDM5D	down
DDX3Y	down
ZFY	down
SMC1A	up
TXLNG	up
HEPH	up
PRKY	down
CDK2AP1	up
USP9Y	down
F13A1	up
KDM5C	up
GNG11	up
RPS4Y1	down
HDHD1	up
EIF2S3	up
TXLNGY	down
PLEKHA6	down
KDM6A	up
SETBP1	down
ZFP36L2	down
TMSB4Y	down
CACHD1	up
ICOS	up
NLGN4Y	down
PIGO	down
DACT1	up
CMTM5	up
OTUD7A	down
EIF1AX	up
SELP	up
DENND2C	up
TTTY14	down
B4GALNT4	down
UTY	down
PRKX	up
MAP7D2	up
ERCC6L	up
RPS4X	up
SVIP	up
EIF1AY	down
RYR3	down
RP11-706O15.1	up
BCORP1	down
JPX	up
TTTY10	down
AC010084.1	down
XIST	up
ACTG1P10	up
LINC00278	down
AC013264.2	up
NEFLP1	down
ZFY-AS1	down
TTTY15	down
KIR3DL2	down
ANOS2P	down
KRT8P48	down
RP11-153M7.3	down
RP11-424G14.1	down
RP11-401P9.5	up
RP11-576C2.1	down
ZNF229	up
RP5-1180D12.1	down
CH507-513H4.4	up
CH507-513H4.5	up
